# Supplementary material for: Brucella-Induced Impairment of Decidualization and Its Impact on Trophoblast Function and Inflammatory Profile
Source: Int J Mol Sci. 2025 Aug 23;26(17):8189. doi: 10.3390/ijms26178189 (PMC12427681; doi:10.3390/ijms26178189)
Supplement: Supplementary file 1 [file ijms-26-08189-s001.zip]

Archive with 4 entries (4 files):
- captions supplementary figures.pdf
- Figure S1.tif
- Figure S2.jpg
- Figure S3.jpg
